# Supplementary material for: Leukocyte telomere length and mitochondrial DNA copy number associate with endothelial function in aging-related cardiovascular disease
Source: Front Cardiovasc Med. 2023 Jun 5;10:1157571. doi: 10.3389/fcvm.2023.1157571 (PMC10277745; doi:10.3389/fcvm.2023.1157571)
Supplement: Supplementary file 1 [file Table1.xlsx]

## Sheet: table1
Sample NO.	Gender	Age (Years)	Cq_TELO (leuDNA)	Cq_36B4 (leuDNA)	Cq_MITO (leuDNA)	Cq_hB2MF (leuDNA)	Cq_TELO (cfDNA)	Cq_36B4 (cfDNA)	Cq_MITO (cfDNA)	Cq_hB2M (cfDNA)	FMD (%)
1	Female	55	22.63	21.1	15.74	21.86	28.57	32.08	34.83	-	8.41
2	Female	82	22.46	21.11	15.31	21.82	28.57	-	34.06	37.05	5.67
3	Female	58	21.68	20.76	15.8	21.46	28.34	-	36.44	-	14.42
4	Female	80	22.21	21.13	15.82	21.88	28.39	-	35.16	-	4.53
5	Female	63	21.64	21.1	14.94	21.6	28.6	-	33.63	35.41	7.07
6	Female	66	22.97	21.23	16.81	21.97	28.4	-	-	-	9.47
7	Male	61	22.09	21.16	15.85	22	28.66	-	35.23	39.03	8.2
8	Female	59	22.9	21.63	15.4	22.48	28.64	35.37	36.92	-	12.81
9	Male	63	22.48	21.2	14.89	21.9	28.41	35.45	34.24	-	6.1
10	Female	75	22.67	21.43	15.63	22.24	28.65	35.94	35.39	37	6.67
11	Female	69	22.45	21.18	15.72	22.05	28.63	-	36.74	-	7.48
12	Female	74	22.51	21.65	16.17	22.41	28.81	-	38.43	-	6.7
13	Male	78	22.12	21.28	15.34	22.15	28.66	36.17	-	43.05	4.45
14	Female	79	23.03	21.33	15.48	22.16	28.61	35.59	32.89	-	10.96
15	Female	80	22.31	21.03	15.38	21.87	28.75	-	34.26	-	5.17
16	Female	63	21.79	21.22	15.29	22.05	28.77	34.79	36.2	-	7.92
17	Female	57	21.94	21.37	15.34	22.19	28.77	33.66	33.12	-	9.24
18	Female	69	22.44	21.1	16.42	22.15	28.82	-	-	-	5.21
19	Male	72	22.14	21.25	16.54	22.06	28.69	35.69	35.8	-	7.81
20	Male	66	22.67	20.95	15.45	21.8	28.84	35.42	37.22	-	7.96
21	Male	72	22.63	21.16	14.99	22.03	30.12	32.66	17.3	-	3.09
22	Female	75	22.19	21.21	15.18	22.17	29.58	36.3	22.37	-	6.35
23	Female	42	21.82	21.36	14.56	22.07	29.23	34.34	23.98	-	4.47
24	Male	80	22.18	21.28	15.27	22.03	29.26	35.29	26.29	29.49	4.68
25	Female	64	22.51	20.92	15.21	21.89	29.45	29.31	19.07	31.64	6.32
26	Male	88	22.34	21.35	15.59	22.15	29.02	32.26	22.68	31.08	2.56
27	Male	75	21.7	20.9	14.86	21.64	29.67	31.44	18.72	-	7.19
28	Female	63	22.46	21.24	14.91	22.15	29.92	35.28	22.12	-	7.01
29	Male	57	22.92	21.09	14.07	21.96	28.78	-	26.37	-	6.49
30	Male	62	22.9	21.62	15.07	22.6	29.21	-	35.54	-	9.3
31	Male	82	22.45	21.28	15.26	22.16	28.65	36.33	26.91	-	4.35
32	Female	83	22.7	21.09	15.71	21.86	28.95	35.43	25.32	-	5.45
33	Male	78	23.17	21.2	14.61	22.05	28.75	-	36.13	-	5.24
34	Male	79	22.83	21.24	14.55	22.19	28.72	-	40	-	4.47
35	Male	62	21.63	21.08	13.99	21.96	28.86	-	35.57	-	8.16
36	Female	64	22.88	21.27	14.48	22.06	28.84	-	-	36.99	7.46
37	Male	61	22.42	20.93	14.87	21.78	29.04	33.41	35.42	-	9.44
38	Female	66	22.21	21.14	14.6	21.99	28.72	-	34.38	-	6.4
39	Female	82	23.13	21.12	14.65	21.98	28.88	-	35.79	-	4.13
40	Male	79	22.71	21.09	14.68	21.93	28.94	-	32.82	-	5.04
41	Male	67	22.87	21.33	14.33	22.15	28.88	36.45	33.02	-	9.19
42	Female	66	23.35	21.2	16.13	22.01	29.02	35.42	38.12	-	4.21
43	Male	67	22.27	20.75	14.07	21.41	28.89	33.86	-	-	5.98
44	Female	69	22.56	21.27	15.55	22.11	28.91	33.06	36.54	-	8.56
45	Male	68	22.81	21.26	15.19	22.04	28.98	35.37	34.5	-	3.77
46	Male	82	23.03	21.3	14.73	22.06	29.12	34.14	25.46	-	3.83
47	Female	50	23.19	21.46	14.48	22.29	29.07	36.38	24.97	-	12.14
48	Male	87	22.88	21.12	15.04	21.9	28.98	35.81	-	37.04	3.75
49	Female	81	21.74	21.07	15.29	21.8	28.99	33.6	35.27	-	5.53
50	Male	73	22.91	21.18	14.37	21.96	29.16	-	35.65	37.05	6.18
51	Female	84	22	21.02	14.6	22.04	29.02	35.26	34.69	-	8.19
52	Female	61	22.49	20.97	14.74	21.85	28.96	36	32.28	-	7.11
53	Male	80	23.4	21.77	15.89	22.64	29.1	33.49	35.03	-	7.17
54	Female	61	22.61	21.27	14.27	22.25	29.16	-	35.48	-	10.95
55	Male	66	24.06	22.02	14.72	22.91	29.07	-	-	-	7.83
56	Male	80	23.47	21.27	14.43	22.15	29.15	34.16	35.55	-	4.02
57	Female	70	23.08	21.24	14.65	22.01	28.92	-	37.11	-	4.09
58	Male	67	22.49	21.29	15.44	21.99	29.19	35.4	40.16	-	8.04
59	Female	58	23.15	21.66	14.62	22.37	32.78	32.56	35.07	-	11.99
60	Female	65	22.34	21.25	14.06	22.08	33.87	32.55	-	34.34	4.37
61	Male	67	22.5	21	14.06	21.83	32.67	29.61	27.03	-	8.42
62	Male	65	22.31	21.06	13.61	21.92	32.55	30.24	30.81	-	7.12
63	Male	76	22.3	20.8	14.5	21.66	32.47	32.08	34.53	-	3.87
64	Male	66	21.48	20.88	13.5	21.93	31.29	31.22	20.25	-	5.45
65	Female	88	22.5	21.02	14.91	21.89	29.27	-	32.71	-	3.43
66	Female	63	22.93	21.15	14.2	21.95	29.37	-	25.42	-	6.87
67	Male	80	21.36	20.89	14.21	21.79	29.32	-	31.2	-	3.43
68	Female	74	22.77	20.89	14.77	21.74	29.3	-	32.79	-	5.17
69	Male	77	22.12	21.09	14.93	22.19	29.22	35.4	31.65	-	4.41
70	Male	76	22.86	21.05	14.59	22.1	29.51	34.39	23.77	-	2.43
71	Female	75	21.9	21.26	13.44	22.31	29.27	35.5	34.05	-	7.55
72	Male	88	22.39	20.8	14.59	21.52	29.35	-	34.88	-	2.13
73	Female	68	22.6	20.91	15.1	21.72	29.47	-	37.26	-	4.72
74	Female	67	22.2	20.93	14.13	21.76	29.54	-	36.45	-	11.9
75	Male	69	21.4	20.84	13.58	21.79	29.6	36.07	35.96	-	6.72
76	Female	87	22.41	20.91	14	21.85	29.63	34.36	33.1	35.42	3.81
77	Female	59	22.24	20.64	13.77	21.72	29.63	34.37	33.76	-	10.68
78	Male	71	21.51	20.92	14.79	21.94	29.73	-	31.36	-	3.5
79	Female	60	22.56	21.06	14.46	22.03	29.8	-	28.43	-	6.64
80	Female	67	21.69	20.92	14.64	21.84	29.74	35.4	27.84	-	5.97
81	Male	73	22.56	20.93	14.8	21.59	29.8	-	33.92	33.39	5.91
82	Female	69	21.88	20.99	14.16	21.87	29.56	-	32.27	-	7.43
83	Male	73	21.79	21.18	14.26	21.7	29.68	-	33.43	-	5.92
84	Male	65	22.76	21.27	15.14	22.01	29.96	36.26	31.79	33.23	6.96
85	Male	65	21.02	-	13.32	-	29.36	34.05	27.03	32.89	6.35
86	Female	77	23.31	21.27	14.66	22.2	29.67	36.52	30.82	-	10.53
87	Male	79	22.53	20.62	13.88	21.41	29.92	35.38	31.58	-	6.56
88	Female	70	21.57	20.95	14.12	21.89	29.62	33.37	27.37	-	11.78
89	Male	70	22.41	20.87	14.08	21.82	29.64	-	27.67	-	6.82
90	Male	72	22.8	21.32	15.37	22.03	29.62	35.85	31.41	-	7.26
91	Female	75	27.3	-	35.19	-	29.9	33.91	31	-	6
92	Male	71	27.55	-	-	-	29.7	34.54	33.7	-	3.81
93	Female	72	27.42	35.42	-	-	29.57	36.39	26.14	-	8.31
94	Female	64	27.61	-	36.51	-	29.78	-	36.24	-	10.35
95	Female	66	27.69	-	37.77	-	30.7	34.01	29.81	-	12.09
96	Male	85	27.94	-	-	-	29.93	34.2	34.02	-	8.28
97	Male	69	22.72	21.21	14.85	22.11	28.84	33.56	25.13	34.38	5.54
98	Male	82	23.61	21.26	15.22	22.08	29.56	-	-	38.89	7.48
99	Female	77	23.71	21.17	14.84	22.03	29.57	-	32.46	-	10.24
100	Male	84	22.75	20.74	14.53	21.85	29.5	33.05	27.22	35.62	2.13
101	Female	79	23.43	21.05	15.56	22.12	28.5	27.99	24.13	28.62	3.17
102	Male	61	22.95	21.23	14.79	22.17	28.93	31.48	22.98	32.35	9.48
103	Male	72	24.11	21.93	14.3	23.08	29.16	-	30.63	-	10.77
104	Male	63	25.13	22.15	14.89	23.1	28.91	-	30.63	36.95	8.05
105	Female	53	22.88	21.2	14.89	22.12	28.89	34.2	25.69	34.47	9.55
106	Female	63	24.8	21.72	15.85	22.64	29.11	34.54	27.99	35.59	6.15
107	Female	70	22.85	21.51	15.21	22.47	29.15	-	31.94	-	3.3
108	Female	65	22.71	21.26	15.02	22.23	29.27	35.28	22.82	-	12.74
109	Female	71	22.08	20.92	14.3	21.86	29.4	32.42	21.46	34.25	5.58
110	Male	69	22.14	20.84	15.31	21.85	28.62	35.39	24.05	33.81	7.23
111	Female	68	22	20.88	14.69	21.91	28.66	36.63	21.79	34.32	7.28
112	Female	38	22.92	21.49	14.45	22.54	28.66	31.53	20.54	32.46	7.13
113	Female	71	22.97	21.27	14.64	22.15	28.75	33.7	25.65	37.02	2.47
114	Female	74	23.35	21.4	14.5	22.24	28.77	30.86	22.81	32.46	8.02
115	Male	77	23.55	21.45	14.54	22.27	29.29	33.66	21.66	35.47	2.76
116	Female	75	23.99	21.35	14.74	22.23	29	-	22.45	-	7.33
117	Female	66	24.08	22.55	15.15	23.77	29.18	-	23.54	-	7.83
118	Female	72	22.73	21.45	14.93	22.29	29.11	34.62	22.89	33.36	8.37
119	Female	64	23.1	21.43	15.56	22.19	29.36	34.02	22.33	33.5	7.49
120	Female	70	22.89	21.24	15.53	22.09	28.86	-	20.86	-	7.23
121	Male	61	21.4	20.31	14.56	21.84	28.94	33.55	23.35	33.07	6.44
122	Male	57	23.04	21.2	15.07	21.94	28.73	33.4	25.07	34.16	5.98
123	Male	77	22.67	20.98	14.55	21.99	28.86	35.25	21.74	-	9.22
124	Male	44	23.04	21.2	14.94	22.17	29.36	33.57	25.33	33.69	6.33
125	Female	68	22.66	21.03	14.33	22.04	30.03	32.69	17.92	-	9.12
126	Male	67	23	21.18	15.04	22.23	29.49	31.48	16.58	-	10.29
127	Male	63	22.97	21.32	14.71	22.29	29.61	33.68	22.17	34.43	7.55
128	Male	76	23.3	20.84	14.89	21.73	29.17	31.73	24.36	32.41	4.69
129	Female	58	23.05	20.89	14.55	21.9	28.91	33.22	20.53	-	6.1
130	Male	62	23.99	21.65	15.28	22.51	29.34	34.77	20.18	33.94	11.84
131	Male	61	22.85	21.15	14.69	22.16	29.46	33.54	18.29	-	5.72
132	Male	64	23.59	21.18	14.66	22.09	29.68	34.35	19.54	-	3.65
133	Female	63	22.67	20.98	15.15	21.81	29.62	32.72	20.68	32.83	5.13
134	Female	70	23.28	21.27	14.47	22.11	29.16	32.81	21.7	33.37	7.3
135	Male	77	20.95	20.8	14.32	21.75	28.98	32.8	19.62	33.9	7.89
136	Female	69	23.58	21.68	15.32	22.55	29.74	32.99	18.49	-	5.06
137	Female	74	22.43	20.94	14.55	22.09	29.13	34.11	20.9	35.35	3.49
138	Female	71	23.48	21.4	14.78	22.2	29.03	33.46	21.17	34.44	7.58
139	Female	60	23.9	21.48	14.7	22.31	30.18	30.92	18.22	31.36	4.26
140	Male	60	24.25	21.67	14.83	22.66	29.32	33.51	19.97	-	7.53
141	Female	80	22.89	21.1	15.22	22.03	29.43	33.02	21.03	34.42	8.68
142	Male	79	23.37	21.54	14.27	22.48	29.63	35.33	20.55	33.45	8.27
143	Male	83	23.51	21.19	14.71	22.12	29.33	34.36	22.18	-	6.24
144	Male	78	23.61	21.54	15.34	22.51	29.36	34.83	27.56	34.46	6.15
145	Female	73	22.5	21.11	-	22.06	29.35	33.71	33.06	35.3	7.05
146	Female	80	22.97	21.09	14.58	22.04	29.08	35.33	23.31	35.29	7.98
147	Male	70	22.81	20.94	14.59	21.9	29.55	-	21.47	-	5.71
148	Female	65	22.36	21.19	14.59	22.08	29.48	35.07	21.7	-	9.91
149	Female	64	23.73	21.54	15.48	22.74	29.23	33.74	22.1	35.61	9.74
150	Male	58	23.67	21.29	15.43	22.19	29.5	-	22.31	34.37	6.45
151	Female	87	23.87	21.28	15.01	22.37	29.64	35.44	21.55	-	1.79
152	Male	64	24.13	21.88	15.04	22.96	29.95	33.96	24	35.48	5.71
153	Male	65	23.9	21.48	14.53	22.45	29.34	-	22.41	-	5.93
154	Male	75	23.65	21.14	14.66	22.1	29.39	-	22.86	-	5.74
155	Female	47	23.53	21.5	15.25	22.34	29.49	35.41	23.54	-	9.06
156	Male	78	22.6	21.42	14.9	22.26	29.29	34.32	21.79	-	7.05
157	Male	83	23.69	21.12	14.91	22.05	28.56	35.48	22.25	36.84	4.03
158	Male	72	23.03	21.05	14.4	22.21	29.19	33.72	23.39	34.31	7.24
159	Male	68	22.35	21.21	14.85	22.29	29.93	-	24.65	37.04	3.05
160	Male	60	22.92	20.89	15.04	22.02	29.62	35.36	21.39	35.38	10.94
161	Female	43	23.14	20.99	15.17	22	29.39	34.32	23.77	37.1	9.09
162	Male	52	22.81	21.21	14.91	22.19	29.42	-	21.62	34.46	7.45
163	Female	74	22.74	21.36	14.78	22.39	29.57	35.6	22.57	35.16	4.03
164	Male	82	24.19	21.29	14.63	22.37	29.72	-	22.67	-	7.32
165	Female	61	24.67	21.54	14.59	22.59	29.57	36.46	19.87	-	7.55
166	Male	57	22.5	21.33	15.28	22.32	29.72	34.82	24.06	-	3.73
167	Male	75	22.65	21.33	15.24	22.07	29.67	-	28.1	-	3.81
168	Male	68	24.48	21.5	15.37	22.46	29.37	32.98	24.33	33.4	6.09
169	Male	58	23.38	21.22	15.49	21.97	29.42	30.15	26.15	31.35	6.53
170	Male	65	23.14	21.52	14.72	22.47	29.31	30.9	26.06	32.04	3.84
171	Male	78	24	20.87	14.27	21.83	29.84	35.07	21.86	-	0.6
172	Female	67	23.87	21.49	14.46	22.67	29.51	-	21.15	-	5.98
173	Female	59	23.6	21.55	15.36	22.86	30.3	33.99	21.55	33.15	8.2
174	Male	49	23.9	21.67	15.19	24.25	29.91	-	22.35	34.41	7.51
175	Male	71	24.88	22.28	14.79	23.61	29.55	33.77	21.97	34.37	4
176	Female	68	23.74	21.19	14.38	22.5	29.73	35.77	22.71	-	6.31
177	Female	56	22.92	21.24	15.4	22.23	29.67	32.32	17.91	-	9.81
178	Male	64	23.24	21.31	15.36	22.17	29.69	37.35	23.9	-	6.1
179	Male	78	23.32	21.25	15.11	22.21	29.79	-	21.56	-	4.37
180	Male	72	23.1	21.18	14.71	22.05	29.72	33.84	22.66	33.54	3.94
181	Female	70	23.55	21.49	15.45	22.47	29.52	34.24	25.77	33.01	8.71
182	Female	63	22	21.07	14.67	21.94	29.98	35.11	26.15	-	6.79
183	Male	79	23.29	20.86	14.46	21.71	29.51	-	25.31	-	5.76
184	Female	78	24	21.87	13.8	23.08	29.78	33.4	21.28	-	6.38
185	Female	76	23.03	20.85	14.16	21.9	30.61	33.83	20.35	33.48	4.26
186	Male	75	23.2	21.08	14.67	21.98	30.01	33.98	21.72	-	1.79
187	Male	80	23.14	20.81	14.31	21.99	30.42	30.5	21.89	31.06	4.3
188	Male	80	24.33	21.01	15	22.01	29.8	30.37	24.95	30.94	6.27
189	Female	80	23	21.34	14.15	22.34	29.7	33.76	21.67	-	5.06
190	Male	57	22.68	20.8	14.39	21.83	29.79	34.87	20.62	35.33	4.93
191	Male	59	23.07	21.29	14.55	22.18	29.6	-	19.57	-	7.83
192	Female	58	23.09	20.96	14.3	21.69	29.88	36.4	20.26	-	8.96
193	Female	74	22.34	20.85	14.54	21.66	28.8	33.66	19.34	-	6.45
194	Male	53	21.9	20.9	14.07	21.81	28.68	33.83	17.9	-	7.1
195	Male	66	21.95	21.12	15.05	21.92	29.54	32.7	25.81	34.32	8.5
196	Male	52	23.19	21.6	15.16	22.59	29.18	32.35	23.44	35.43	5.46
197	Male	60	22.12	21.03	14.88	21.88	29.02	-	24.29	-	8.97
198	Female	79	22.48	21.18	14.47	22.11	28.98	34.84	18.48	-	4.73
199	Female	77	22.72	21.09	13.94	21.85	28.83	35.31	20.29	-	5.22
200	Male	68	22.63	21.02	13.61	22.11	28.91	34.63	20.49	-	13.46
201	Male	79	23.25	21.22	14.52	22.17	28.94	36.4	21.56	-	3.69
202	Female	67	22.46	20.92	14.09	21.93	29	33.86	19.88	-	5.14
203	Male	66	22.48	21.14	14.71	21.95	28.98	34.02	21.63	-	10.31
204	Female	66	23.83	21.22	13.89	22.07	28.91	34.15	20.05	33.81	4.34
205	Female	68	21.67	20.96	14.05	21.74	28.76	-	20.57	34.9	6.12
206	Male	74	21.81	20.87	14.38	21.67	28.8	-	19.18	-	5.08
207	Female	69	21.1	20.84	13.81	21.9	29.12	33.78	20.93	-	7.47
208	Female	57	21.86	21.09	14.37	21.94	28.96	-	19.09	-	9.19
209	Male	57	22.61	21.16	13.9	22.2	29.06	33.79	18.99	33.72	7.58
210	Female	29	21.9	20.9	14.27	21.83	28.67	29.64	19.66	30.2	10.12
211	Male	81	22.78	21.12	14.18	22.1	29.08	32.63	22.03	32.7	5.02
212	Male	81	22.35	20.92	14.22	21.88	29.09	-	23.22	-	6.89
213	Male	75	22.22	21	14.8	21.78	29.6	29.95	23.6	30.21	4.14
214	Female	75	22.24	21.21	14.7	22.15	29.57	30.4	23.64	31.17	9.58
215	Female	75	22.28	21.04	14.79	22.08	29.23	29.61	23.08	30.34	3.7
216	Male	79	23.41	21.32	13.6	22.22	29.37	27.64	24.42	28.92	6.02
217	Female	78	21.86	20.8	14.54	21.6	29.03	34.63	21.91	-	6.19
218	Female	70	22.15	21.1	13.72	22.04	29.06	33.66	22.34	-	5.94
219	Female	75	22.29	21.17	13.94	22.15	29.13	33.21	20.95	33.32	6.89
220	Male	66	21.98	20.83	14.69	21.77	29.31	31.54	24.45	31.24	6.6
221	Female	66	23.26	21.22	15	22.17	28.8	26.92	24.43	27.71	10.13
222	Male	68	22.61	20.94	13.76	21.9	28.95	33.14	19.99	-	8.57
223	Female	65	23.03	21.05	13.6	22.06	29	34.33	20.15	-	8.99
224	Female	61	22.22	20.6	13.77	21.61	29.08	-	21.22	-	9.95
225	Female	69	22.03	21.09	14.28	22	30.06	-	22.43	35.07	2.13
226	Male	60	21.9	21.01	14.08	22.03	29.03	34.37	22.64	37.01	11.33
227	Male	48	22.62	21.23	13.51	22.39	29.32	-	20.68	-	7.86
228	Female	78	23.12	21.31	14.36	22.34	29.43	34.79	25.33	-	4.1
229	Male	55	22.83	21.14	14.18	21.99	29.52	34.46	22.84	34.3	8.78
230	Female	67	21.43	20.72	14.56	21.86	29.36	36.34	21.27	-	4.63
231	Male	34	21.38	20.82	14.17	21.73	29.05	34.2	23.79	34.26	8.77
232	Female	69	22.16	21.07	13.58	22.15	28.91	34.81	25.66	35.52	7.52
233	Male	67	22.61	20.98	14.91	21.84	29.53	29.24	23.78	29.76	8.02
234	Female	65	23.25	21.63	15	22.6	29.83	31.41	20.57	33.2	3.64
235	Female	71	22.83	21.24	14.46	21.99	29.19	34.03	24.46	-	5.31
236	Male	64	22.04	21.1	13.43	22.2	29.33	35.42	23.02	36.9	15.99
237	Male	63	23.36	21.07	13.94	21.97	29.03	35.35	24.44	34.35	8.63
238	Male	56	23.12	21.37	14.77	22.46	29.28	35.42	26.47	-	9.63
239	Male	67	21.92	21.14	15.37	21.97	30.04	-	24.62	-	6.5
240	Female	53	22.84	21.41	15	22.36	29.27	-	19.18	-	12.55
241	Male	77	22.82	20.98	15.19	21.96	29.26	33.98	19.65	-	8.11
242	Male	50	21.52	20.85	14.88	21.77	29.78	-	25.01	37.01	7.61
243	Female	68	22.25	20.97	13.84	22.03	29.13	-	24.06	35.34	6.83
244	Male	68	23.33	21.06	14.55	22.17	29.26	-	26.83	-	8.92
245	Male	60	22.27	20.67	14.35	22.05	29.48	35.16	23.3	-	6.32
246	Female	58	23.31	21.04	14.55	22.06	29.48	35.48	29.19	34.45	8.32
247	Male	55	23.81	21.9	14.54	22.98	29.37	35.33	24.38	36.4	5.95
248	Female	48	23.05	20.84	14.23	21.79	29.71	35.28	23.17	-	10.26
249	Male	80	21.98	20.54	14.42	21.88	29.37	33.21	25.5	33.43	4.61
250	Male	80	21.86	21.02	13.64	22.06	28.76	35.59	23.69	-	10.08
251	Male	60	22.51	21.43	12.87	22.52	29.58	-	22.13	-	10
252	Female	75	23.33	21.6	13.52	22.57	29.57	36.39	26.93	-	3.83
253	Female	78	23.68	21.27	13.45	22.19	29.37	34.81	23.23	-	6.08
254	Female	75	21.75	20.91	13.12	22.13	29.3	35.34	22.31	-	6.71
255	Male	76	22.93	21.24	13.23	22.44	29.33	-	25.81	-	1.12
256	Female	65	21.12	20.65	13.28	21.57	29.53	-	27.05	-	6.58
257	Female	62	21.83	20.19	13.66	21.86	29.57	36.17	23.57	-	7.41
258	Female	68	21.34	20.76	13.8	22.06	29.31	35.34	24.46	-	8.56
259	Female	74	22.9	21.27	13.47	22.38	29.52	35.36	25.5	39.02	9.95
260	Female	74	22.7	20.91	13.33	22.12	29.55	33.85	26.74	-	9.5
261	Female	67	22.74	21.41	14.17	22.58	29.38	36.36	25.47	-	5.79
262	Male	80	22.7	21.15	14.13	22.14	29.53	29.75	23.21	30.9	4.7
263	Male	65	22.51	21.02	13.51	21.9	29.76	-	24.96	-	5.93
264	Male	86	22.7	20.95	14.32	21.85	29.73	33.17	23.79	-	3.83
265	Male	50	22.26	21.05	13.55	21.89	29.57	-	25.35	36.05	5.35
266	Male	83	23.13	21.22	13.21	22.22	29.51	35.34	25.06	-	6.46
267	Female	75	21.47	20.85	13.85	21.92	29.53	34	25.8	-	6.99
268	Male	61	22.36	21.52	12.82	22.85	29.56	-	26.44	37.01	3.87
269	Male	66	22.4	21.16	14	22.37	29.77	35.42	25.61	37.01	6.19
270	Male	66	22.73	20.71	14.71	21.73	30.1	28.82	22.4	29.8	5.78
271	Female	66	22.15	21	13.84	22.05	30.31	33.52	22.66	-	8.36
272	Female	65	22.58	21.22	13.91	22.29	29.6	35.82	23.89	-	7.53
273	Female	63	22.35	21.21	13.69	22.2	29.78	33.78	26.38	34.76	7.15
274	Male	68	23.26	21.41	14.8	22.64	29.67	35.44	26.66	34.44	7.07
275	Female	73	23.34	21.26	13.87	22.03	29.97	32.36	23.54	33.23	5.97
276	Male	72	23.06	21.3	14.1	22.16	29.75	34.91	22.39	-	3.97
277	Female	69	22.77	20.92	13.49	21.8	29.65	-	25.41	35.55	7.95
278	Female	78	23.07	21.29	13	22.2	29.98	33	26.34	35.58	5.87
279	Male	79	21.59	20.89	13.31	21.73	29.42	31.88	24.52	33.05	4.78
280	Male	83	23	20.62	15.08	21.61	29.62	32.47	24.25	34.38	3.47
281	Female	80	23.39	21	13.9	22.01	29.7	36.76	26.51	34.27	4.28
282	Female	77	22.97	21.06	14.06	22.1	29.59	35.32	27.17	38.64	3.47
283	Female	81	22.82	21.2	13.94	22.17	29.71	35.01	28.75	-	11.29
284	Male	79	23.07	21.01	14.07	21.92	29.77	-	26.37	-	4
285	Male	68	23	21.32	14.6	22.2	29.83	34.41	25.3	-	6.3
286	Female	69	23.01	21.04	13.97	21.94	29.67	-	25.53	37.09	6.54
287	Female	58	22.33	21.14	13.8	22.02	29.77	37.68	26.86	-	11.6
288	Male	63	23.42	21.31	15.36	22.2	30.45	36.39	25.63	33.53	7.47
289	Female	46	22.14	21.35	14.22	22.28	29.32	33.11	26.57	32.64	10.13
290	Male	60	22.36	21.08	14.22	22.06	29.02	-	26.45	37.09	4.22
291	Male	79	21.31	21.14	14.11	22.05	28.97	-	25.05	-	7.66
292	Female	65	22.55	21.24	13.42	22.2	29.1	36.59	25.4	-	6.19
293	Female	73	21.52	21.08	14	22.06	29.15	36.37	25.81	-	7.53
294	Male	69	22.82	21.17	15.24	22.01	29.16	35.37	27.51	34.4	6.08
295	Male	64	22.81	21.28	14.1	22.3	29.12	33.37	22.47	34	6.65
296	Female	60	23.89	21.98	13.64	23.09	29.69	35.07	21.66	35.51	6.11
297	Female	69	21.63	20.46	13.56	21.9	29.17	36.37	26.15	-	7.98
298	Female	76	22.46	21.23	13.96	22.23	28.95	-	27.24	-	6.91
299	Male	78	22.26	21.67	13.39	22.7	29.3	-	31.59	34.52	9.46
300	Female	85	23.17	21.49	14.18	22.37	29.07	34.15	25.71	34.39	7.54
301	Male	84	21.99	21.01	14.79	22.02	28.5	28.87	23.61	30.03	4.32
302	Female	57	22.99	21.43	14.66	22.36	29.43	34.26	23	34.79	6.38
303	Male	67	21.01	21.04	13.57	22.35	29.16	-	32.49	36.98	4.51
304	Female	71	21.19	20.74	14.11	22.06	29.46	-	36.52	37.72	4.77
305	Female	75	21.47	20.54	13.98	22.02	29.07	-	-	-	5.37
306	Male	80	20.85	20.73	14.28	22.1	29.31	35.35	24.52	34.35	6.66
307	Male	83	21.96	20.79	14.6	22.02	29.14	34.71	28.21	34.45	6.3
308	Female	68	22.56	21.23	13.91	22.56	29.13	34.85	27.12	-	7.19
309	Male	78	22.03	21.03	14.77	22.03	29.16	-	24.15	-	3.23
310	Male	82	23	21.23	14.94	22.02	29.23	33.66	27.94	37.18	4.85
311	Female	70	22.45	21.19	15.15	22.04	29.13	-	23.38	-	5.62
312	Male	77	23.4	21.2	15.08	22.09	29.24	33.83	24.69	33.72	2.36
313	Female	56	21.33	20.51	13.98	21.72	29.04	-	26.51	35.49	9.01
314	Male	78	22.25	20.91	14.85	21.91	29.29	34.4	26.7	-	6.55
315	Female	57	22.34	20.46	14.18	21.8	29.52	36.32	28.18	-	7.35
316	Female	74	20.68	21.13	13.84	22.45	29.31	-	26.93	-	6.01
317	Female	66	20.96	20.68	13.3	22.1	29.48	33.63	27.03	-	9.18
318	Female	62	21.2	19.97	12.43	22.2	29.51	-	26.43	-	5.72
319	Male	64	21.57	20.38	14.6	22.27	30.19	34.75	23.12	-	10.28
320	Male	68	21.35	20.77	14.81	22.59	29.23	-	28.89	-	7.89
321	Female	51	20.62	20.71	14.53	22.18	29.2	35.59	24.2	-	7.97
322	Female	70	20.98	21.34	13.01	22.61	29.03	36.43	25.49	-	7.98
323	Female	66	22.08	20.99	13.85	21.94	29.17	-	25.98	-	8.01
324	Female	59	21.98	21.27	14.47	22.15	28.8	-	29.83	-	10.47
325	Female	65	23.23	21.75	14.41	22.65	29.23	34.72	29.51	33.4	7.33
326	Male	66	21.22	20.72	13.81	22.15	29.23	-	30.25	34.69	7.58
327	Male	65	22.44	20.41	14.07	21.65	29.26	34.47	27.83	36.98	4.94
328	Female	81	22.35	20.7	14.22	22.28	29.32	33.77	24.71	34.46	3.06
329	Male	70	22.77	20.97	15	21.96	29.21	36.98	26.08	35.42	7.92
330	Female	69	21.26	20.95	14.47	22.31	29.6	34.06	25.51	35.66	9.06
331	Female	61	21.96	20.87	13.71	22.35	29.3	-	25.1	-	7.92
332	Male	49	21.73	21.66	13.93	23	29.33	34.43	24.24	-	7.39
333	Female	76	21.69	20.78	14.26	21.95	29.31	-	22.92	-	10.45
334	Female	67	22.24	21.18	15	21.93	29.2	34.85	25.19	-	7.69
335	Female	68	22.14	21.41	14.16	22.42	29.01	33.07	26.89	35.57	4.87
336	Female	58	22.18	21.06	14.36	22.18	29.11	-	23.34	38.05	9.9
337	Female	78	20.96	20.97	13.61	22.26	29.21	-	27.12	37.25	7.49
338	Male	79	21.41	20.91	14.16	22.05	29.39	34.67	23.41	34.51	6.14
339	Male	66	22.83	20.27	13.37	21.77	29.63	35.31	23.97	-	9.8
340	Female	66	21.1	21.2	14	22.63	29.6	34.37	25.14	-	7.41
341	Male	64	21.53	21.58	13.29	23.13	29.61	33.74	22.49	-	7.17
342	Male	60	23.17	21	13.68	22.22	29.59	-	22.7	33.87	4.57
343	Male	73	22.84	20.79	14.18	22.05	29.38	34.41	24.37	-	7.85
344	Female	43	22.91	21.15	13.38	22.23	30.66	33.67	29.41	-	15.56
345	Female	81	23.27	21.44	14.54	22.39	29.39	-	27.17	-	2.95
346	Male	77	22.69	21.11	14.95	22.06	29.23	34.54	23.84	35.33	5.51
347	Male	76	22.88	21.35	15.32	22.38	29.43	-	24.01	-	6.4
348	Female	66	21.94	21.11	14.47	22.11	29.24	35.37	26.18	35.51	8.75
349	Male	41	21.9	21.17	15.62	22.04	29.29	33.38	25.53	33.93	10.92
350	Female	87	21.82	20.92	14.79	22	29.36	35.36	28.06	-	4.07
351	Female	73	21.95	20.61	12.85	22.13	29.31	31.98	24.47	32.19	9.36
352	Male	81	-	20.03	14.85	22.39	29.49	33.82	24.86	-	6.25
353	Male	70	20.84	20.61	15.1	22.52	29.99	34.81	24.28	33.36	9.4
354	Male	80	21.92	19.92	14.67	21.88	29.52	36.64	26.41	-	3.08
355	Female	82	22.87	21.42	14.03	22.4	29.51	36.29	25.54	-	5.49
356	Male	58	22.92	21.18	14.4	22.32	29.6	34.75	23.44	35.49	10.15
357	Male	77	20.71	20.59	13.34	21.95	29.61	36.25	27.45	34.6	1.89
358	Male	77	21.55	21.01	13.53	22.26	29.43	33.7	24.49	33.39	4.51
359	Male	69	23.15	21.86	14.31	22.74	29.74	-	32.87	37.3	4.89
360	Female	73	23.47	21.62	14.85	22.63	29.77	34.11	24.84	34.5	6.69
361	Male	76	22.47	21.15	14.88	22.02	29.68	34.3	28.9	-	10.03
362	Female	71	21.14	20.68	14.73	21.75	29.65	33.15	28.33	33.93	6.99
363	Male	57	20.88	21.01	16.09	22.09	29.73	32.53	26.32	-	7.65
364	Female	58	22.17	20.95	22.95	22.16	29.95	34.98	32.25	-	7.05
365	Male	69	21.96	21.01	14.82	22.44	30.19	34.43	29.23	-	7.5
366	Female	66	21.72	20.05	14.27	21.84	30.9	34.82	24.81	-	4.78
367	Female	67	22.74	20.54	14.59	21.91	30	-	25.47	34.9	5.96
368	Male	73	21.24	20.08	14.26	22.13	29.97	34.79	29.83	36.52	6.56
369	Male	70	21.91	20.75	15.08	21.83	29.9	-	31.76	34.02	4.51
370	Male	88	22.62	21.57	13.76	22.53	29.89	35.19	28.1	34.56	5.06
371	Female	76	23.22	21.15	14.21	22.28	29.94	34.51	29.94	-	4.32
372	Female	65	22.73	21.65	14.06	22.45	29.89	-	26.79	39.01	9.58
373	Male	71	23.65	22.17	12.65	23.4	29.58	-	36.07	-	8.6
374	Female	65	22.34	20.52	14.5	21.96	30	-	31.99	-	10.68
375	Female	66	20.63	21.06	13.74	22.54	29.54	36.33	39.51	-	12.57
376	Male	76	22.65	21.15	15.24	22.05	29.77	-	30.8	-	9.21
377	Female	56	22.28	21.41	13.94	22.64	29.82	-	31.42	-	8.94
378	Female	57	22.49	22.32	13.15	23.76	29.78	36.38	33.43	-	9.6
379	Female	75	22.37	21.32	14.8	22.75	29.99	-	30.32	37.06	9.87
380	Female	55	22.55	21.69	13.37	22.96	29.79	-	29.83	-	10.49
381	Female	68	21.76	21.82	14.85	22.7	29.8	35.33	31.88	-	10.21
382	Female	54	22.22	22.23	15.11	23.28	29.77	32.43	29.53	32.2	8.84
383	Female	67	22.23	21.05	14.14	22.09	29.83	36.53	27.9	39.74	8.5
384	Male	80	21.28	20.97	14.97	22.09	-	-	-	37.76	12.46
385	Male	63	21.74	21.13	14.55	22.19	28.39	36.26	35.66	-	5.83
386	Male	79	28.41	23.15	13.52	22.9	28.36	35.95	32.97	-	8.93
387	Male	78	23.36	21.27	14.06	22.01	28.38	-	33.15	-	8.29
388	Female	89	21.92	22.03	14.7	23.1	28.39	33.36	23.69	34.28	8.21
389	Female	75	22.96	20.91	15.77	22.05	28.35	36.31	28.52	-	7.38
390	Male	62	22.71	21.1	14.72	22.46	28.43	-	28.22	-	8.28
391	Female	73	23.09	21.71	15.27	22.84	28.28	31.79	27.58	35.46	10.21
392	Male	81	23.55	21.96	14.89	23.03	35.36	-	-	-	7.2
393	Male	76	23.61	22.01	14.71	23.32	28.67	-	27.07	-	-
394	Male	51	23.31	22.31	14.71	23.37	28.48	34.08	25.74	-	13.3
395	Male	78	22.11	21.06	16.03	22.22	28.36	33.51	20.11	32.44	8.82
396	Male	73	24.08	22.76	14.93	24.04	28.29	33.87	24.87	-	7.27
397	Male	69	22.87	22.2	14.63	23.1	28.22	-	32.31	-	5.67
398	Male	79	23.93	23.92	15.15	24.88	28.28	35.35	22.66	-	8.03
399	Male	73	24.05	22.93	14.81	24.19	28.33	32.73	24.22	-	5.8
400	Male	65	24.91	24.4	15	25.59	28.48	36.62	22.89	34.44	9.93
401	Female	66	23.95	23.22	14.38	24.29	28.42	35.51	28.21	-	10.89
402	Male	64	24.65	23.6	15.17	24.48	28.41	-	26.54	37.87	8.21
403	Male	68	24.4	23.01	14.8	24.08	28.73	30.46	21.67	32.06	7.29
404	Male	67	24.2	22.78	14.46	23.88	28.33	31.47	26.44	-	8.98
405	Male	74	22.58	22.63	15.09	23.85	28.39	33.36	23.44	35.5	12.39
406	Male	64	24.6	23.32	14.94	24.91	28.63	32.43	19.57	32.17	6.3
407	Male	64	24.29	23.05	14.32	24.57	28.3	30.97	25.18	33.43	11.47
408	Male	70	24.78	23.5	15.37	25.26	29	34.4	23.43	-	7.01
409	Male	73	26.51	23.85	14.99	24.23	28.75	36.39	27.33	-	8.76
410	Male	69	23.56	22.23	14.7	23.17	28.73	-	30.94	-	9.64
411	Male	65	24.18	22.99	14.69	23.91	28.59	34.75	23.13	34.28	7.82
412	Female	86	24.42	23.6	14.94	24.38	28.44	31.63	29.49	32.72	6.07
413	Male	51	23.58	22.26	-	23.18	28.7	33.24	24.52	-	6.45
414	Male	71	24.27	22.69	14.5	23.97	28.71	35.35	22.78	-	7.45
415	Female	66	23.72	22.79	13.77	24.33	28.65	31.25	25.76	34.34	8.56
416	Male	59	24.72	22.57	13.69	23.77	25.06	23.94	13.87	24.32	12.01
417	Female	81	24.2	22.99	14.32	24.46	28.58	31.28	29.42	33.11	6.18
418	Male	72	23.1	22.42	13.62	24.1	28.63	-	26.69	-	7.8
419	Female	79	25.43	23.83	15.13	25.31	28.47	34.68	28.23	33.57	8.47
420	Male	79	24.86	23.04	15.03	23.99	28.9	33.5	20.93	-	7.23
421	Female	86	24.37	22.46	14.46	23.53	28.52	31.75	22.29	34.14	6.64
422	Female	68	21.99	21.45	13.85	22.43	28.72	34.35	25.31	33.89	8.17
423	Male	71	22.38	21.07	21.51	21.78	28.52	36.33	31.55	-	5.58
424	Female	58	22.38	21.78	12.81	22.33	29.01	33.8	27.53	34.06	11.9
425	Female	61	27.4	21.61	12.88	22.43	28.71	33.88	26.33	-	15.4
426	Female	48	23.31	21.49	13.86	22.5	28.54	35.58	30.35	33.77	7.99
427	Male	55	23.92	22.19	14.12	22.96	28.94	33.67	28.16	-	10.6
428	Female	56	24.72	22.18	13.43	23.75	28.72	34.62	21.2	-	9.89
429	Male	74	24.25	23.17	14.29	24.39	28.54	33.89	22.98	-	8.86
430	Male	78	24.77	22.18	14.7	23.61	28.49	30.4	23.56	31.13	11.57
"-": no data or no results.
